# Supplementary material for: HIV-Exposed Seronegative Sex Workers Express Low T-Cell Activation and an Intact Ectocervical Tissue Microenvironment
Source: Vaccines (Basel). 2021 Mar 4;9(3):217. doi: 10.3390/vaccines9030217 (PMC7998094; doi:10.3390/vaccines9030217)
Supplement: Supplementary file 1 [file vaccines-09-00217-s001.zip]

Archive with 8 entries (7 files):
- vaccines-1102333-new-supplementary/
- vaccines-1102333-new-supplementary/Fig legends S1-S4.pdf
- vaccines-1102333-new-supplementary/Fig S1 gating.tif
- vaccines-1102333-new-supplementary/Fig S2 proteins.pdf
- vaccines-1102333-new-supplementary/Fig S3 cytokines.tiff
- vaccines-1102333-new-supplementary/Fig S4 staining.tif
- vaccines-1102333-new-supplementary/New Suppl.Tbl.1.pdf
- vaccines-1102333-new-supplementary/New Suppl.Tbl.2.pdf
